# Supplementary material for: Antiparasitic Activity of Fluorophenyl-Substituted Pyrimido[1,2-a]benzimidazoles
Source: Biomedicines. 2023 Jan 14;11(1):219. doi: 10.3390/biomedicines11010219 (PMC9855371; doi:10.3390/biomedicines11010219)
Supplement: Supplementary file 1 [file biomedicines-11-00219-s001.zip]

Archive with 1 entries (1 files):
- biomedicines-2144591-supplementary.pdf
